# Supplementary material for: Strain-Specific Systematic Review with Meta-Analysis of Probiotics Efficacy in the Treatment of Irritable Bowel Syndrome
Source: J Clin Med. 2026 Feb 2;15(3):1152. doi: 10.3390/jcm15031152 (PMC12898053; doi:10.3390/jcm15031152)
Supplement: Supplementary file 1 [file jcm-15-01152-s001.zip]

Archive with 1 entries (1 files):
- jcm-4099941-supplementary.pdf
